# Supplementary material for: Deficiency in the autophagy modulator Dram1 exacerbates pyroptotic cell death of Mycobacteria-infected macrophages
Source: Cell Death Dis. 2020 Apr 24;11(4):277. doi: 10.1038/s41419-020-2477-1 (PMC7181687; doi:10.1038/s41419-020-2477-1)
Supplement: Supplementary file 4 — Supplemental Table 1 [file 41419_2020_2477_MOESM4_ESM.xlsx]

## Sheet: A. Gene Ontology Enrichment
Supplementary table 1
Regulation	GO	FDR	Number of genes in DGE	Number of genes in Category	Term	Ontology
Overrepresented	GO:0070011	1.97103e-07	16	585	peptidase activity, acting on L-amino acid peptides	MF
	GO:0008233	3.19415e-07	16	608	peptidase activity	MF
Underrepresented	GO:0005623	1.33815e-08	29	10118	cell	CC
	GO:0044464	1.33815e-08	29	10118	cell part	CC
	GO:0009987	2.07123e-08	34	10941	cellular process	BP
	GO:0043226	5.63902e-08	12	6372	organelle	CC
	GO:0043229	1.05891e-07	12	6265	intracellular organelle	CC
	GO:0044424	4.31883e-07	21	7983	intracellular part	CC
	GO:0044260	5.24102e-07	8	4969	cellular macromolecule metabolic process	BP
	GO:0006139	1.04383e-06	2	3076	nucleobase-containing compound metabolic process	BP
	GO:0005622	1.45173e-06	24	8360	intracellular	CC
	GO:0043227	2.86702e-06	11	5449	membrane-bounded organelle	CC
	GO:0065007	3.33629e-06	17	6719	biological regulation	BP
	GO:0043231	3.34967e-06	10	5179	intracellular membrane-bounded organelle	CC
	GO:0046483	4.92521e-06	3	3153	heterocycle metabolic process	BP
	GO:0016070	6.56574e-06	1	2397	RNA metabolic process	BP
	GO:0090304	9.44882e-06	2	2700	nucleic acid metabolic process	BP
	GO:0034641	1.4094e-05	5	3597	cellular nitrogen compound metabolic process	BP
	GO:0009059	1.75627e-05	2	2624	macromolecule biosynthetic process	BP
	GO:0034645	1.92396e-05	2	2609	cellular macromolecule biosynthetic process	BP
	GO:0019222	2.07051e-05	2	2575	regulation of metabolic process	BP
	GO:1901576	2.30456e-05	4	3218	organic substance biosynthetic process	BP
	GO:0006725	2.49897e-05	4	3172	cellular aromatic compound metabolic process	BP
	GO:0044271	2.84431e-05	2	2545	cellular nitrogen compound biosynthetic process	BP
	GO:0050789	3.06941e-05	17	6269	regulation of biological process	BP
	GO:0044249	3.12764e-05	4	3160	cellular biosynthetic process	BP
	GO:0010467	3.8624e-05	3	2814	gene expression	BP
	GO:0018130	4.39736e-05	1	2080	heterocycle biosynthetic process	BP
	GO:0019438	4.5823e-05	1	2073	aromatic compound biosynthetic process	BP
	GO:0060255	4.61455e-05	2	2435	regulation of macromolecule metabolic process	BP
	GO:0031323	5.12842e-05	2	2421	regulation of cellular metabolic process	BP
	GO:0034654	6.18322e-05	1	2022	nucleobase-containing compound biosynthetic process	BP
	GO:0080090	6.23052e-05	2	2387	regulation of primary metabolic process	BP
	GO:0044237	6.72826e-05	18	6347	cellular metabolic process	BP
	GO:0051171	7.7076e-05	2	2348	regulation of nitrogen compound metabolic process	BP

## Sheet: B. GSEA Postively Correlated
NAME	SIZE	ES	NES	NOM p-val	FDR q-val	FWER p-val
DACOSTA_UV_RESPONSE_VIA_ERCC3_COMMON_DN	413	0.215935	5.08006	0	0	0
REACTOME_VOLTAGE_GATED_POTASSIUM_CHANNELS	32	0.605259	4.0818	0	0	0
DAZARD_RESPONSE_TO_UV_NHEK_DN	260	0.216613	4.07906	0	0	0
REACTOME_POTASSIUM_CHANNELS	74	0.387287	3.92001	0	0	0
GABRIELY_MIR21_TARGETS	226	0.215704	3.69887	0	0	0
STARK_PREFRONTAL_CORTEX_22Q11_DELETION_UP	153	0.244967	3.43454	0	0	0
MARTORIATI_MDM4_TARGETS_FETAL_LIVER_DN	419	0.138179	3.19035	0	0	0
PID_AVB3_INTEGRIN_PATHWAY	69	0.322757	3.07587	0	0	0
GINESTIER_BREAST_CANCER_ZNF217_AMPLIFIED_DN	238	0.168171	3.03738	0	0.000120519	0.001
NABA_COLLAGENS	32	0.457325	3.03396	0	0.000108468	0.001
ABRAMSON_INTERACT_WITH_AIRE	37	0.411129	2.99745	0	9.86068e-05	0.001
REACTOME_AXON_GUIDANCE	202	0.18264	2.9471	0	0.0003641	0.004
KEGG_AXON_GUIDANCE	109	0.230608	2.85336	0	0.000910789	0.011
REACTOME_DEVELOPMENTAL_BIOLOGY	317	0.137987	2.80236	0	0.00146705	0.019
MCBRYAN_PUBERTAL_BREAST_5_6WK_DN	105	0.234586	2.78416	0	0.00158523	0.021
PID_EPHB_FWD_PATHWAY	38	0.368863	2.73666	0	0.0023667	0.034
BIOCARTA_MAPK_PATHWAY	79	0.256281	2.67491	0	0.00394118	0.06
ZHANG_TLX_TARGETS_36HR_DN	157	0.183078	2.65017	0	0.00468177	0.075
DAZARD_UV_RESPONSE_CLUSTER_G6	121	0.210521	2.64866	0	0.00449121	0.076
MONNIER_POSTRADIATION_TUMOR_ESCAPE_UP	301	0.133636	2.63443	0	0.00491428	0.087
CARD_MIR302A_TARGETS	70	0.265019	2.61754	0	0.00544794	0.1
REACTOME_NEURONAL_SYSTEM	222	0.15563	2.61749	0	0.00520031	0.1
BIOCARTA_EIF4_PATHWAY	23	0.447436	2.56722	0	0.00735354	0.146
BIOCARTA_NOS1_PATHWAY	17	0.500738	2.52997	0	0.0102783	0.207
DEBIASI_APOPTOSIS_BY_REOVIRUS_INFECTION_DN	236	0.141517	2.52009	0.00206612	0.0106	0.224
BIOCARTA_CHREBP2_PATHWAY	32	0.376596	2.51902	0	0.0102759	0.225
HAMAI_APOPTOSIS_VIA_TRAIL_UP	457	0.101116	2.49273	0	0.0122859	0.267
CAIRO_HEPATOBLASTOMA_UP	164	0.162736	2.47739	0	0.0133439	0.3
BILD_CTNNB1_ONCOGENIC_SIGNATURE	65	0.252798	2.45275	0	0.0158977	0.358
PID_RHOA_PATHWAY	42	0.320342	2.43069	0	0.0179531	0.398
PID_HES_HEY_PATHWAY	43	0.312054	2.42245	0	0.0185535	0.419
HATADA_METHYLATED_IN_LUNG_CANCER_UP	248	0.130757	2.40499	0	0.0206221	0.466
FOSTER_TOLERANT_MACROPHAGE_DN	297	0.12306	2.40187	0	0.0204277	0.471
KEGG_MAPK_SIGNALING_PATHWAY	217	0.137191	2.38229	0	0.0223957	0.516
REACTOME_TRAFFICKING_OF_AMPA_RECEPTORS	23	0.425673	2.36994	0	0.0231331	0.537
HESS_TARGETS_OF_HOXA9_AND_MEIS1_UP	52	0.272474	2.33535	0.00201207	0.0289882	0.624
REACTOME_L1CAM_INTERACTIONS	68	0.238724	2.30872	0.00194175	0.0339361	0.692
KEGG_INOSITOL_PHOSPHATE_METABOLISM	45	0.286484	2.30588	0	0.0337239	0.701
BIOCARTA_CREB_PATHWAY	24	0.387285	2.29554	0.00389105	0.0359033	0.737
ZWANG_CLASS_1_TRANSIENTLY_INDUCED_BY_EGF	346	0.106372	2.26683	0.00199203	0.0424364	0.803
PID_MTOR_4PATHWAY	63	0.243109	2.2615	0	0.0430301	0.815
MCCLUNG_COCAINE_REWARD_5D	65	0.236974	2.25454	0	0.0435691	0.824
WEST_ADRENOCORTICAL_TUMOR_MARKERS_DN	15	0.485642	2.24938	0.002	0.0441849	0.833
PID_VEGFR1_2_PATHWAY	61	0.242887	2.23722	0.0019305	0.0471726	0.863
KEGG_GNRH_SIGNALING_PATHWAY	77	0.213892	2.22914	0	0.0486783	0.879

## Sheet: C. GSEA Negatively Correlated
NAME	SIZE	ES	NES	NOM p-val	FDR q-val	FWER p-val
REACTOME_INFLUENZA_VIRAL_RNA_TRANSCRIPTION_AND_REPLICATION	89	-0.512177	-5.77365	0	0	0
REACTOME_SRP_DEPENDENT_COTRANSLATIONAL_PROTEIN_TARGETING_TO_MEMBRANE	96	-0.491751	-5.68796	0	0	0
KEGG_RIBOSOME	76	-0.55655	-5.54962	0	0	0
REACTOME_PEPTIDE_CHAIN_ELONGATION	76	-0.530066	-5.5325	0	0	0
REACTOME_RESPIRATORY_ELECTRON_TRANSPORT_ATP_SYNTHESIS_BY_CHEMIOSMOTIC_COUPLING_AND_HEAT_PRODUCTION_BY_UNCOUPLING_PROTEINS_	56	-0.599218	-5.32139	0	0	0
REACTOME_CDK_MEDIATED_PHOSPHORYLATION_AND_REMOVAL_OF_CDC6	42	-0.666158	-5.17418	0	0	0
REACTOME_3_UTR_MEDIATED_TRANSLATIONAL_REGULATION	94	-0.433238	-5.04179	0	0	0
REACTOME_TRANSLATION	130	-0.382271	-5.03622	0	0	0
REACTOME_RESPIRATORY_ELECTRON_TRANSPORT	53	-0.589929	-5.01355	0	0	0
REACTOME_METABOLISM_OF_PROTEINS	347	-0.232651	-4.98745	0	0	0
REACTOME_DESTABILIZATION_OF_MRNA_BY_AUF1_HNRNP_D0	45	-0.61629	-4.95499	0	0	0
REACTOME_ER_PHAGOSOME_PATHWAY	47	-0.603882	-4.8981	0	0	0
REACTOME_AUTODEGRADATION_OF_THE_E3_UBIQUITIN_LIGASE_COP1	42	-0.642265	-4.88877	0	0	0
REACTOME_NONSENSE_MEDIATED_DECAY_ENHANCED_BY_THE_EXON_JUNCTION_COMPLEX	92	-0.428737	-4.8856	0	0	0
KEGG_PROTEASOME	37	-0.663942	-4.81657	0	0	0
REACTOME_SCF_BETA_TRCP_MEDIATED_DEGRADATION_OF_EMI1	44	-0.607612	-4.79793	0	0	0
REACTOME_P53_DEPENDENT_G1_DNA_DAMAGE_RESPONSE	47	-0.582521	-4.75425	0	0	0
REACTOME_REGULATION_OF_APOPTOSIS	49	-0.571559	-4.75229	0	0	0
REACTOME_METABOLISM_OF_MRNA	180	-0.300386	-4.7312	0	0	0
REACTOME_CROSS_PRESENTATION_OF_SOLUBLE_EXOGENOUS_ANTIGENS_ENDOSOMES	40	-0.630212	-4.72003	0	0	0
REACTOME_P53_INDEPENDENT_G1_S_DNA_DAMAGE_CHECKPOINT	43	-0.601196	-4.71605	0	0	0
REACTOME_VIF_MEDIATED_DEGRADATION_OF_APOBEC3G	42	-0.618371	-4.69546	0	0	0
REACTOME_ANTIGEN_PROCESSING_CROSS_PRESENTATION	58	-0.518551	-4.6696	0	0	0
KEGG_OXIDATIVE_PHOSPHORYLATION	80	-0.451569	-4.65093	0	0	0
REACTOME_CDT1_ASSOCIATION_WITH_THE_CDC6_ORC_ORIGIN_COMPLEX	50	-0.560448	-4.64177	0	0	0
YAO_TEMPORAL_RESPONSE_TO_PROGESTERONE_CLUSTER_13	123	-0.34725	-4.55702	0	0	0
REACTOME_REGULATION_OF_ORNITHINE_DECARBOXYLASE_ODC	43	-0.577856	-4.55535	0	0	0
REACTOME_SCFSKP2_MEDIATED_DEGRADATION_OF_P27_P21	47	-0.561161	-4.53535	0	0	0
HSIAO_HOUSEKEEPING_GENES	326	-0.22148	-4.50967	0	0	0
MOOTHA_VOXPHOS	62	-0.495224	-4.50871	0	0	0
REACTOME_INFLUENZA_LIFE_CYCLE	117	-0.353366	-4.47368	0	0	0
WONG_MITOCHONDRIA_GENE_MODULE	182	-0.281464	-4.45618	0	0	0
REACTOME_TCA_CYCLE_AND_RESPIRATORY_ELECTRON_TRANSPORT	89	-0.400558	-4.39811	0	0	0
KEGG_PARKINSONS_DISEASE	81	-0.390738	-4.34257	0	0	0
BIOCARTA_PROTEASOME_PATHWAY	27	-0.694486	-4.30658	0	0	0
REACTOME_CYCLIN_E_ASSOCIATED_EVENTS_DURING_G1_S_TRANSITION_	55	-0.498579	-4.27825	0	0	0
REACTOME_ORC1_REMOVAL_FROM_CHROMATIN	59	-0.473662	-4.26591	0	0	0
MOOTHA_HUMAN_MITODB_6_2002	357	-0.198454	-4.25928	0	0	0
REACTOME_M_G1_TRANSITION	71	-0.429953	-4.23788	0	0	0
REACTOME_APC_C_CDH1_MEDIATED_DEGRADATION_OF_CDC20_AND_OTHER_APC_C_CDH1_TARGETED_PROTEINS_IN_LATE_MITOSIS_EARLY_G1	59	-0.456628	-4.20635	0	0	0
REACTOME_APC_C_CDC20_MEDIATED_DEGRADATION_OF_MITOTIC_PROTEINS	60	-0.463764	-4.15276	0	0	0
REACTOME_ACTIVATION_OF_NF_KAPPAB_IN_B_CELLS	56	-0.469589	-4.14308	0	0	0
REACTOME_METABOLISM_OF_RNA	215	-0.245309	-4.11756	0	0	0
REACTOME_ASSEMBLY_OF_THE_PRE_REPLICATIVE_COMPLEX	57	-0.476868	-4.11683	0	0	0
REACTOME_AUTODEGRADATION_OF_CDH1_BY_CDH1_APC_C	51	-0.488028	-4.11078	0	0	0
MOOTHA_MITOCHONDRIA	366	-0.187405	-4.10792	0	0	0
REACTOME_REGULATION_OF_MITOTIC_CELL_CYCLE	70	-0.40907	-4.03932	0	0	0
KEGG_HUNTINGTONS_DISEASE	132	-0.292664	-3.966	0	0	0
REACTOME_G1_S_TRANSITION	96	-0.349662	-3.96536	0	0	0
REACTOME_SYNTHESIS_OF_DNA	81	-0.362038	-3.92228	0	0	0
REACTOME_SIGNALING_BY_WNT	54	-0.454229	-3.92159	0	0	0
STARK_PREFRONTAL_CORTEX_22Q11_DELETION_DN	385	-0.166702	-3.72562	0	0	0
REACTOME_REGULATION_OF_MRNA_STABILITY_BY_PROTEINS_THAT_BIND_AU_RICH_ELEMENTS	72	-0.366421	-3.69958	0	0	0
REACTOME_S_PHASE	95	-0.322774	-3.68185	0	0	0
PELLICCIOTTA_HDAC_IN_ANTIGEN_PRESENTATION_DN	39	-0.482662	-3.58307	0	0	0
REACTOME_CELL_CYCLE_CHECKPOINTS	99	-0.315056	-3.56245	0	0	0
BILANGES_SERUM_AND_RAPAMYCIN_SENSITIVE_GENES	61	-0.388035	-3.55136	0	0	0
REACTOME_DOWNSTREAM_SIGNALING_EVENTS_OF_B_CELL_RECEPTOR_BCR	85	-0.327491	-3.49685	0	0	0
REACTOME_HOST_INTERACTIONS_OF_HIV_FACTORS	102	-0.292363	-3.44111	0	0	0
REACTOME_MITOTIC_G1_G1_S_PHASES	117	-0.273948	-3.39854	0	0	0
REACTOME_FORMATION_OF_THE_TERNARY_COMPLEX_AND_SUBSEQUENTLY_THE_43S_COMPLEX	45	-0.407729	-3.19827	0	0	0
REACTOME_APOPTOSIS	117	-0.253892	-3.18363	0	0	0
REACTOME_MITOTIC_M_M_G1_PHASES	141	-0.230969	-3.1409	0	0	0
BILANGES_RAPAMYCIN_SENSITIVE_VIA_TSC1_AND_TSC2	58	-0.35394	-3.13082	0	0	0
YAO_TEMPORAL_RESPONSE_TO_PROGESTERONE_CLUSTER_17	148	-0.218511	-3.10611	0	0	0
TAKAO_RESPONSE_TO_UVB_RADIATION_UP	67	-0.318343	-3.08581	0	0	0
SPIELMAN_LYMPHOBLAST_EUROPEAN_VS_ASIAN_UP	379	-0.138421	-3.02779	0	0	0
REACTOME_HIV_INFECTION	163	-0.200925	-3.00813	0	0	0
WONG_PROTEASOME_GENE_MODULE	43	-0.39223	-2.99478	0	1.31968e-05	0.001
PECE_MAMMARY_STEM_CELL_UP	96	-0.259206	-2.90152	0	0.000144846	0.011
REACTOME_SIGNALING_BY_THE_B_CELL_RECEPTOR_BCR	110	-0.234809	-2.90086	0	0.000142806	0.011
REACTOME_ACTIVATION_OF_THE_MRNA_UPON_BINDING_OF_THE_CAP_BINDING_COMPLEX_AND_EIFS_AND_SUBSEQUENT_BINDING_TO_43S	52	-0.340678	-2.88935	0	0.000140823	0.011
RHEIN_ALL_GLUCOCORTICOID_THERAPY_DN	299	-0.145848	-2.85496	0	0.000202153	0.016
REACTOME_DNA_REPLICATION	157	-0.19393	-2.85068	0	0.000199421	0.016
CHNG_MULTIPLE_MYELOMA_HYPERPLOID_UP	48	-0.341661	-2.82395	0	0.000245067	0.02
KEGG_ALZHEIMERS_DISEASE	118	-0.221819	-2.79714	0	0.000315013	0.026
LEE_LIVER_CANCER_SURVIVAL_DN	139	-0.200592	-2.73271	0	0.000573987	0.048
KEGG_P53_SIGNALING_PATHWAY	55	-0.309806	-2.72816	0	0.000602227	0.051
DAIRKEE_TERT_TARGETS_UP	259	-0.147526	-2.68456	0	0.000816726	0.069
LI_AMPLIFIED_IN_LUNG_CANCER	134	-0.198328	-2.68065	0	0.000864559	0.074
FLOTHO_PEDIATRIC_ALL_THERAPY_RESPONSE_UP	40	-0.361416	-2.67476	0	0.000876667	0.076
REACTOME_MRNA_CAPPING	25	-0.444876	-2.65613	0	0.00108133	0.094
ALONSO_METASTASIS_UP	153	-0.184855	-2.6406	0	0.00121089	0.107
GOLDRATH_ANTIGEN_RESPONSE	243	-0.14767	-2.63639	0	0.00122982	0.11
LINDGREN_BLADDER_CANCER_CLUSTER_3_UP	237	-0.14653	-2.61881	0	0.00142101	0.124
TIEN_INTESTINE_PROBIOTICS_6HR_UP	48	-0.317463	-2.59347	0	0.00173862	0.152
REACTOME_METABOLISM_OF_AMINO_ACIDS_AND_DERIVATIVES	164	-0.173162	-2.54846	0	0.00244012	0.209
HOLLMANN_APOPTOSIS_VIA_CD40_DN	166	-0.168582	-2.53888	0	0.00256996	0.221
REACTOME_POST_TRANSLATIONAL_MODIFICATION_SYNTHESIS_OF_GPI_ANCHORED_PROTEINS	24	-0.430043	-2.4957	0	0.00343149	0.283
LUI_THYROID_CANCER_CLUSTER_3	25	-0.416825	-2.47835	0	0.00377183	0.309
REACTOME_CELL_CYCLE_MITOTIC	257	-0.132464	-2.45024	0	0.0044835	0.348
IIZUKA_LIVER_CANCER_PROGRESSION_L0_L1_DN	18	-0.471351	-2.44945	0	0.00444477	0.349
REACTOME_FORMATION_OF_THE_HIV1_EARLY_ELONGATION_COMPLEX	25	-0.404792	-2.42989	0	0.00517992	0.397
MODY_HIPPOCAMPUS_PRENATAL	38	-0.328264	-2.41676	0	0.00552661	0.423
ENK_UV_RESPONSE_KERATINOCYTE_UP	396	-0.105521	-2.3771	0	0.00747227	0.532
LIANG_HEMATOPOIESIS_STEM_CELL_NUMBER_LARGE_VS_TINY_UP	28	-0.381196	-2.36907	0	0.007788	0.554
CONCANNON_APOPTOSIS_BY_EPOXOMICIN_DN	127	-0.180251	-2.36633	0	0.00793583	0.564
REACTOME_CELL_CYCLE	291	-0.118282	-2.35995	0	0.00822223	0.58
PELLICCIOTTA_HDAC_IN_ANTIGEN_PRESENTATION_UP	58	-0.255552	-2.3391	0	0.00946198	0.627
BURTON_ADIPOGENESIS_5	98	-0.201432	-2.33764	0.00200803	0.00946087	0.631
KEGG_GLYCOSYLPHOSPHATIDYLINOSITOL_GPI_ANCHOR_BIOSYNTHESIS	21	-0.423971	-2.33067	0	0.00982265	0.644
PID_INTEGRIN_CS_PATHWAY	21	-0.413392	-2.30657	0	0.011386	0.695
DAZARD_RESPONSE_TO_UV_NHEK_UP	166	-0.15488	-2.3064	0	0.0112844	0.695
REACTOME_RNA_POL_III_TRANSCRIPTION_INITIATION_FROM_TYPE_3_PROMOTER	26	-0.371188	-2.28884	0	0.012536	0.741
REACTOME_POST_TRANSLATIONAL_PROTEIN_MODIFICATION	137	-0.166183	-2.27291	0.00194932	0.0137408	0.779
ROVERSI_GLIOMA_COPY_NUMBER_UP	76	-0.222504	-2.2699	0.00194932	0.0138714	0.786
KEGG_RNA_POLYMERASE	23	-0.407658	-2.26622	0.00209644	0.0140437	0.799
WONG_EMBRYONIC_STEM_CELL_CORE	297	-0.113118	-2.26461	0	0.014025	0.803
DAZARD_RESPONSE_TO_UV_SCC_UP	93	-0.204374	-2.26201	0	0.0141664	0.81
NAKAMURA_TUMOR_ZONE_PERIPHERAL_VS_CENTRAL_UP	227	-0.128552	-2.25933	0	0.0142646	0.814
REACTOME_SMOOTH_MUSCLE_CONTRACTION	19	-0.433494	-2.25802	0	0.0141948	0.816
LUI_THYROID_CANCER_PAX8_PPARG_DN	40	-0.306422	-2.23909	0.0021645	0.0157486	0.849
YAO_TEMPORAL_RESPONSE_TO_PROGESTERONE_CLUSTER_10	54	-0.25699	-2.23054	0.0020284	0.0165412	0.872
MORI_PRE_BI_LYMPHOCYTE_UP	68	-0.232965	-2.22407	0	0.0171975	0.88
SOTIRIOU_BREAST_CANCER_GRADE_1_VS_3_UP	117	-0.174896	-2.21075	0	0.0188524	0.899
GRAHAM_CML_DIVIDING_VS_NORMAL_QUIESCENT_UP	135	-0.162968	-2.21037	0.0019685	0.0187455	0.9
TARTE_PLASMA_CELL_VS_PLASMABLAST_DN	255	-0.121258	-2.20988	0	0.0186489	0.9
REACTOME_RNA_POL_III_TRANSCRIPTION	32	-0.323169	-2.19544	0	0.0203589	0.92
BYSTRYKH_HEMATOPOIESIS_STEM_CELL_QTL_CIS	86	-0.20107	-2.18931	0.00430108	0.0210124	0.93
REACTOME_RNA_POL_I_RNA_POL_III_AND_MITOCHONDRIAL_TRANSCRIPTION	56	-0.24709	-2.18008	0.00188324	0.0221428	0.945
REACTOME_RNA_POL_II_TRANSCRIPTION_PRE_INITIATION_AND_PROMOTER_OPENING	36	-0.308189	-2.17736	0.00395257	0.0223187	0.947
WANG_TUMOR_INVASIVENESS_UP	310	-0.104444	-2.15837	0.00198413	0.0250046	0.961
TARTE_PLASMA_CELL_VS_B_LYMPHOCYTE_UP	62	-0.234693	-2.15826	0.00627615	0.0248088	0.961
DAZARD_UV_RESPONSE_CLUSTER_G1	50	-0.262894	-2.15703	0	0.0247659	0.961
HU_GENOTOXIC_DAMAGE_24HR	26	-0.354021	-2.15097	0.00197239	0.0256251	0.968
LIEN_BREAST_CARCINOMA_METAPLASTIC_VS_DUCTAL_DN	55	-0.243209	-2.15091	0.00201613	0.0254363	0.968
BHATTACHARYA_EMBRYONIC_STEM_CELL	70	-0.213465	-2.13877	0	0.0272431	0.97
WELCSH_BRCA1_TARGETS_UP	153	-0.150059	-2.13834	0.00200803	0.0271098	0.97
LIM_MAMMARY_STEM_CELL_DN	310	-0.105588	-2.13575	0	0.0272853	0.97
GRADE_METASTASIS_DN	31	-0.325718	-2.13535	0.00206612	0.0271403	0.97
BOUDOUKHA_BOUND_BY_IGF2BP2	87	-0.190698	-2.13092	0	0.027579	0.974
REACTOME_MITOCHONDRIAL_PROTEIN_IMPORT	42	-0.281679	-2.12311	0.00204918	0.0286559	0.978
REACTOME_FORMATION_OF_TRANSCRIPTION_COUPLED_NER_TC_NER_REPAIR_COMPLEX	26	-0.350462	-2.11963	0	0.0290912	0.98
REACTOME_FORMATION_OF_RNA_POL_II_ELONGATION_COMPLEX_	32	-0.318548	-2.11538	0	0.0297232	0.983
YAMASHITA_LIVER_CANCER_WITH_EPCAM_UP	47	-0.257862	-2.10727	0.00384615	0.030789	0.986
TIEN_INTESTINE_PROBIOTICS_24HR_DN	177	-0.140967	-2.10053	0.00192308	0.0317262	0.988
KRIEG_KDM3A_TARGETS_NOT_HYPOXIA	142	-0.151009	-2.08488	0	0.0350215	0.994
LEE_LIVER_CANCER_MYC_UP	37	-0.282147	-2.07724	0.0039604	0.0365784	0.994
LI_INDUCED_T_TO_NATURAL_KILLER_UP	187	-0.130585	-2.07648	0	0.0365137	0.994
LEE_LIVER_CANCER_MYC_E2F1_UP	35	-0.295471	-2.06794	0.004	0.0382697	0.997
OUELLET_OVARIAN_CANCER_INVASIVE_VS_LMP_UP	96	-0.179392	-2.06511	0	0.0387524	0.997
KEGG_PROTEIN_EXPORT	20	-0.381705	-2.06073	0.00399202	0.03948	0.998
ZHONG_SECRETOME_OF_LUNG_CANCER_AND_MACROPHAGE	64	-0.213907	-2.05715	0	0.0400638	0.998
TIEN_INTESTINE_PROBIOTICS_24HR_UP	455	-0.084938	-2.05501	0.00192678	0.0402591	0.998
BERENJENO_ROCK_SIGNALING_NOT_VIA_RHOA_UP	22	-0.360653	-2.05475	0.00607287	0.0400319	0.998
KANG_CISPLATIN_RESISTANCE_UP	16	-0.433473	-2.05255	0.00959693	0.0402683	0.998
WOO_LIVER_CANCER_RECURRENCE_DN	55	-0.238844	-2.05125	0.00414938	0.0403446	0.998
REACTOME_RNA_POL_III_TRANSCRIPTION_INITIATION_FROM_TYPE_2_PROMOTER	23	-0.361042	-2.04855	0.00790514	0.040826	0.998
HOSHIDA_LIVER_CANCER_SUBCLASS_S3	185	-0.130597	-2.04437	0.00392927	0.0415863	0.999
KAYO_AGING_MUSCLE_DN	95	-0.180314	-2.03546	0.00552486	0.0435296	1
KEGG_DRUG_METABOLISM_CYTOCHROME_P450	18	-0.397941	-2.02859	0.006	0.0450414	1
LANDIS_ERBB2_BREAST_PRENEOPLASTIC_DN	49	-0.245209	-2.01798	0.00371058	0.0477476	1
KIM_ALL_DISORDERS_DURATION_CORR_DN	117	-0.160914	-2.01599	0.00207469	0.0480381	1
LUI_TARGETS_OF_PAX8_PPARG_FUSION	30	-0.316748	-2.0144	0.00601202	0.0481567	1
